# Supplementary material for: Serotype switching in Pseudomonas aeruginosa ST111 enhances adhesion and virulence
Source: PLoS Pathog. 2024 Dec 2;20(12):e1012221. doi: 10.1371/journal.ppat.1012221 (PMC11637443; doi:10.1371/journal.ppat.1012221)
Supplement: S1 Datasheet — (XLSX) [file ppat.1012221.s013.xlsx]

## Sheet: Summary
Differences between engineered strains:
Breseq was used to identify genomic differences between engineered strains. The Breseq reports were compared between strains of the same genetic background expressing O4 and O12 and reported in "Raw data Comparisons" work sheets
	Summary	SNPS	Indels	Raw data Comparisons	Raw data strain O4	Raw data strain O12
ST111ΔO+O4 vs ST111ΔO+O12	31 differences	30	1	ST111comparison!A1	ST111dO+O4'!A1	ST111dO+O12'!A1
PA14ΔO+O4 vs PA14ΔO+O12	1 differences		1	PA14comparison!A1	PA14dO+O4'!A1	PA14dO+O12'!A1
PAO1ΔO+O4 vs PAO1ΔO+O12	0 differences			PAO1comparison!A1	PAO1dO+O4'!A1	PAO1dO+O12'!A1
PA14ΔO+O4 vs PA14ΔO+O12-2	0 differences			PA14comparison2!A1	PA14dO+O4'!A1	PA14dO+O12-2'!A1

## Sheet: PAO1comparison
PAO1ΔO+O4 vs PAO1ΔO+O12				(excluded mutations reported in deleted O-antigen cluster, between 1967924..1990415 in reference)
Genome	Pos	Mut	Annotation	Gene	Description	Strain
none

## Sheet: ST111comparison
ST111ΔO+O4 vs ST111ΔO+O12			(excluded mutations reported in deleted O-antigen cluster, between 2113762..2128041 in reference)
Genome	Pos	Mut	Annotation	Gene	Description	Strain
CP116727	175534	T→G	V265G (GTC→GGC)	PMJ87_00845 →	ABC transporter permease	ST111ΔO+O4
CP116727	422200	T→G	intergenic (‑187/+234)	PMJ87_01945 ← / ← PMJ87_01950	APC family permease/extracellular solute‑binding protein	ST111ΔO+O4
CP116727	450558	T→G	E87A (GAG→GCG)	PMJ87_02080 ←	glycerophosphodiester phosphodiesterase	ST111ΔO+O4
CP116727	706927	T→G	N336H (AAC→CAC)	PMJ87_03325 ←	YeaH/YhbH family protein	ST111ΔO+O4
CP116727	823992	A→C	I27L (ATC→CTC)	pchR →	pyochelin biosynthesis transcriptional regulator PchR	ST111ΔO+O4
CP116727	1925153	A→C	L868L (CTT→CTG)	PMJ87_09040 ←	amino acid adenylation domain‑containing protein	ST111ΔO+O4
CP116727	3899081	T→G	D168A (GAC→GCC)	cobN ←	cobaltochelatase subunit CobN	ST111ΔO+O4
CP116727	3917703	T→G	L193R (CTC→CGC)	PMJ87_18415 →	MFS transporter	ST111ΔO+O4
CP116727	4350004	A→C	F12C (TTC→TGC)	sucC ←	ADP‑forming succinate‑‑CoA ligase subunit beta	ST111ΔO+O4
CP116727	4554291	T→G	E153A (GAG→GCG)	phnW ←	2‑aminoethylphosphonate‑‑pyruvate transaminase	ST111ΔO+O4
CP116727	4566657	(CAC)11→12	coding (516/972 nt)	aitP →	CDF family iron/cobalt efflux transporter AitP	ST111ΔO+O4
CP116727	4634515	T→G	Q703P (CAG→CCG)	PMJ87_21970 ←	chemotaxis protein CheA	ST111ΔO+O4
CP116727	4800595	A→C	F154V (TTC→GTC)	PMJ87_22710 ←	NAD(P)/FAD‑dependent oxidoreductase	ST111ΔO+O4
CP116727	5188780	A→C	S30A (TCC→GCC)	PMJ87_24625 ←	peroxiredoxin	ST111ΔO+O4
CP116727	5273827	T→G	F524C (TTC→TGC)	acnD →	Fe/S‑dependent 2‑methylisocitrate dehydratase AcnD	ST111ΔO+O4
CP116727	5632490	T→G	E313A (GAA→GCA)	murG ←	undecaprenyldiphospho‑muramoylpentapeptide beta‑N‑acetylglucosaminyltransferase	ST111ΔO+O4
CP116727	5791704	A→C	K201Q (AAG→CAG)	pilD →	type IV prepilin peptidase/methyltransferase PilD	ST111ΔO+O4
CP116727	6071446	A→C	I60S (ATC→AGC)	PMJ87_28855 ←	type‑2 restriction endonuclease	ST111ΔO+O4
CP116729	33557	A→C	intergenic (‑104/+35)	PMJ87_35140 ← / ← PMJ87_35145	hypothetical protein/DEAD/DEAH box helicase	ST111ΔO+O4
CP116727	579078	A→C	E499A (GAA→GCA)	clpG →	AAA family protein disaggregase ClpG	ST111ΔO+O12
CP116727	3226693	C→T	S379S (AGC→AGT)	PMJ87_15225 →	non‑ribosomal peptide synthase/polyketide synthase	ST111ΔO+O12
CP116727	3506333	A→G	D408D (GAT→GAC)	PMJ87_16365 ←	MlaD family protein	ST111ΔO+O12
CP116727	3709988	T→G	intergenic (‑30/+91)	PMJ87_17285 ← / ← sstT	RluA family pseudouridine synthase/serine/threonine transporter SstT	ST111ΔO+O12
CP116727	3859097	A→C	D11E (GAT→GAG)	PMJ87_18165 ←	DUF1294 domain‑containing protein	ST111ΔO+O12
CP116727	4136618	A→C	F143C (TTC→TGC)	PMJ87_19475 ←	helix‑turn‑helix transcriptional regulator	ST111ΔO+O12
CP116727	4227965	T→G	intergenic (‑7/+3)	pcrV ← / ← pcrG	type III secretion system needle tip protein PcrV/LcrG family type III secretion system chaperone PcrG	ST111ΔO+O12
CP116727	4869439	G→A	A40V (GCC→GTC)	PMJ87_23035 ←	IS3‑like element IS222 family transposase	ST111ΔO+O12
CP116727	5551711	A→C	Y182D (TAC→GAC)	PMJ87_26265 ←	DUF2846 domain‑containing protein	ST111ΔO+O12
CP116727	6810651	T→G	pseudogene (500/713 nt)	PMJ87_32240 →	hypothetical protein	ST111ΔO+O12
CP116728	139861	A→C	pseudogene (463/831 nt)	PMJ87_34600 →	site‑specific DNA‑methyltransferase	ST111ΔO+O12

## Sheet: PA14comparison
PA14ΔO+O4 vs PA14ΔO+O12				(excluded mutations reported in deleted O-antigen cluster, between 2026258..2042859 in reference)
Genome	Pos	Mut	Annotation	Gene	Description	Strain
MC JC	1300333	Δ26,719 bp		intA–MLMKGCLL_01250	29 genes	PA14ΔO+O12

## Sheet: PA14comparison2
PA14ΔO+O4 vs PA14ΔO+O12-2				(excluded mutations reported in deleted O-antigen cluster, between 2026258..2042859 in reference)
Genome	Pos	Mut	Annotation	Gene	Description	Strain
none

## Sheet: PAO1dO+O4
JC	98440	(CTGTG)2→1	pseudogene (57‑61/720 nt)	tagH ←	type VI secretion system‑associated FHA domain protein TagH
RA	409080	(G)6→7	pseudogene (1377/1430 nt)	BGV84_RS01865 ←	coniferyl aldehyde dehydrogenase
RA	691102	G→T	R287L (CGC→CTC)	BGV84_RS03250 →	phage tail tape measure C‑terminal domain‑containing protein
RA	895835	(A)6→5	pseudogene (205/1723 nt)	ccoG ←	cytochrome c oxidase accessory protein CcoG
RA	1034897	(A)10→9	pseudogene (777/1030 nt)	rlpA →	septal ring lytic transglycosylase RlpA
RA	1359201	(G)6→7	intergenic (‑30/‑141)	BGV84_RS06340 ← / → BGV84_RS06345	LysR family transcriptional regulator/GMC family oxidoreductase
RA	1499936	(G)6→7	intergenic (‑62/+215)	BGV84_RS06980 ← / ← glpK	DeoR family transcriptional regulator/glycerol kinase GlpK
RA	1865940	(G)6→7	intergenic (+291/‑78)	BGV84_RS08635 → / → BGV84_RS08640	FKBP‑type peptidyl‑prolyl cis‑trans isomerase/YkvA family protein
RA	1988950	C→G	A92A (GCC→GCG)	BGV84_RS09250 →	nucleoside‑diphosphate sugar epimerase/dehydratase
RA	1988953	C→G	V93V (GTC→GTG)	BGV84_RS09250 →	nucleoside‑diphosphate sugar epimerase/dehydratase
RA	1988959	T→C	I95I (ATT→ATC)	BGV84_RS09250 →	nucleoside‑diphosphate sugar epimerase/dehydratase
RA	1988962	C→G	S96S (TCC→TCG)	BGV84_RS09250 →	nucleoside‑diphosphate sugar epimerase/dehydratase
RA	1988965	G→T	A97A (GCG→GCT)	BGV84_RS09250 →	nucleoside‑diphosphate sugar epimerase/dehydratase
RA	1988971	C→G	V99V (GTC→GTG)	BGV84_RS09250 →	nucleoside‑diphosphate sugar epimerase/dehydratase
RA	1988978	T→C	L102L (TTG→CTG)	BGV84_RS09250 →	nucleoside‑diphosphate sugar epimerase/dehydratase
RA	1988981	C→G	L103V (CTG→GTG)	BGV84_RS09250 →	nucleoside‑diphosphate sugar epimerase/dehydratase
RA	1988986	C→G	V104V (GTC→GTG)	BGV84_RS09250 →	nucleoside‑diphosphate sugar epimerase/dehydratase
RA	1988995	C→T	Y107Y (TAC→TAT)	BGV84_RS09250 →	nucleoside‑diphosphate sugar epimerase/dehydratase
RA	1988998	3 bp→TGG	coding (324‑326/1998 nt)	BGV84_RS09250 →	nucleoside‑diphosphate sugar epimerase/dehydratase
RA	1989002	C→G	P110A (CCG→GCG)	BGV84_RS09250 →	nucleoside‑diphosphate sugar epimerase/dehydratase
RA	1989011	2 bp→CC	coding (337‑338/1998 nt)	BGV84_RS09250 →	nucleoside‑diphosphate sugar epimerase/dehydratase
RA	1989103	A→C	G143G (GGA→GGC)	BGV84_RS09250 →	nucleoside‑diphosphate sugar epimerase/dehydratase
RA	1989142	C→T	N156N (AAC→AAT)	BGV84_RS09250 →	nucleoside‑diphosphate sugar epimerase/dehydratase
RA	1989169	T→C	A165A (GCT→GCC)	BGV84_RS09250 →	nucleoside‑diphosphate sugar epimerase/dehydratase
RA	1989256	T→C	D194D (GAT→GAC)	BGV84_RS09250 →	nucleoside‑diphosphate sugar epimerase/dehydratase
RA	1989433	C→T	R253R (CGC→CGT)	BGV84_RS09250 →	nucleoside‑diphosphate sugar epimerase/dehydratase
RA	1989442	C→T	P256P (CCC→CCT)	BGV84_RS09250 →	nucleoside‑diphosphate sugar epimerase/dehydratase
RA	1989466	C→T	G264G (GGC→GGT)	BGV84_RS09250 →	nucleoside‑diphosphate sugar epimerase/dehydratase
RA	1989598	C→T	G308G (GGC→GGT)	BGV84_RS09250 →	nucleoside‑diphosphate sugar epimerase/dehydratase
RA	1989685	T→C	Y337Y (TAT→TAC)	BGV84_RS09250 →	nucleoside‑diphosphate sugar epimerase/dehydratase
RA	1989973	A→G	R433R (CGA→CGG)	BGV84_RS09250 →	nucleoside‑diphosphate sugar epimerase/dehydratase
RA	1990138	T→C	G488G (GGT→GGC)	BGV84_RS09250 →	nucleoside‑diphosphate sugar epimerase/dehydratase
RA	1990237	A→G	A521A (GCA→GCG)	BGV84_RS09250 →	nucleoside‑diphosphate sugar epimerase/dehydratase
RA	2333003	(G)6→7	intergenic (‑50/+1)	BGV84_RS10875 ← / ← BGV84_RS10880	hypothetical protein/pyridoxal phosphate‑dependent aminotransferase
RA	2452463	+C	intergenic (‑49/‑71)	cysK ← / → BGV84_RS11560	cysteine synthase A/DUF748 domain‑containing protein
RA	2637903	(G)5→6	intergenic (+27/+82)	BGV84_RS12415 → / ← xthA	VOC family protein/exodeoxyribonuclease III
JC	2707367	(GGA)2→1	coding (389‑391/918 nt)	mexT ←	multidrug efflux system transcriptional regulator MexT
RA	2707682	C→G	V26L (GTG→CTG)	mexT ←	multidrug efflux system transcriptional regulator MexT
RA	2743224	(G)6→7	pseudogene (6682/16883 nt)	tpsA1 →	two‑partner secretion system exoprotein TpsA1
RA	2860880	(G)6→7	pseudogene (1032/1649 nt)	pvdE ←	pyoverdine export ABC transporter PvdE
RA	3752117	(C)5→6	pseudogene (308/824 nt)	BGV84_RS17175 ←	AraC family transcriptional regulator
RA	3756387	G→T	A73D (GCC→GAC)	BGV84_RS17200 ←	NAD(P)H‑dependent glycerol‑3‑phosphate dehydrogenase
RA	4516917	(C)5→6	intergenic (+6/‑55)	rimO → / → BGV84_RS20785	30S ribosomal protein S12 methylthiotransferase RimO/DUF1456 family protein
RA	5246388	+C	pseudogene (829/1259 nt)	BGV84_RS24170 ←	attachment protein
RA	5588874	+C	pseudogene (609/1886 nt)	parE ←	DNA topoisomerase IV subunit B
RA	5589127	+CG	pseudogene (356/1886 nt)	parE ←	DNA topoisomerase IV subunit B
RA	5589417	+C	pseudogene (66/1886 nt)	parE ←	DNA topoisomerase IV subunit B
RA	5590240	+G	intergenic (‑126/+5)	BGV84_RS25750 ← / ← cpdA	YqiA/YcfP family alpha/beta fold hydrolase/3',5'‑cyclic‑AMP phosphodiesterase
RA	5591893	+C	pseudogene (390/617 nt)	BGV84_RS25765 ←	NUDIX domain‑containing protein
RA	5592375	(A)5→4	intergenic (‑93/‑151)	BGV84_RS25765 ← / → BGV84_RS25770	NUDIX domain‑containing protein/RsiV family protein
RA	5592963	+C	pseudogene (438/746 nt)	BGV84_RS25770 →	RsiV family protein
RA	5593671	+CG	pseudogene (1538/1884 nt)	thiC ←	phosphomethylpyrimidine synthase ThiC
RA	5594642	Δ1 bp	pseudogene (567/1884 nt)	thiC ←	phosphomethylpyrimidine synthase ThiC
RA	5594916	Δ1 bp	pseudogene (293/1884 nt)	thiC ←	phosphomethylpyrimidine synthase ThiC
RA	5595364	+C	intergenic (‑156/‑300)	thiC ← / → opmH	phosphomethylpyrimidine synthase ThiC/efflux transporter outer membrane subunit OpmH
RA	5595391	Δ1 bp	intergenic (‑183/‑273)	thiC ← / → opmH	phosphomethylpyrimidine synthase ThiC/efflux transporter outer membrane subunit OpmH
RA	5595456	Δ1 bp	intergenic (‑248/‑208)	thiC ← / → opmH	phosphomethylpyrimidine synthase ThiC/efflux transporter outer membrane subunit OpmH
RA	5595636	+C	intergenic (‑428/‑28)	thiC ← / → opmH	phosphomethylpyrimidine synthase ThiC/efflux transporter outer membrane subunit OpmH
RA	5595736	+C	pseudogene (73/1478 nt)	opmH →	efflux transporter outer membrane subunit OpmH
RA	5595851	+C	pseudogene (188/1478 nt)	opmH →	efflux transporter outer membrane subunit OpmH
RA	5596311	+C	pseudogene (648/1478 nt)	opmH →	efflux transporter outer membrane subunit OpmH
RA	5596336	+G	pseudogene (673/1478 nt)	opmH →	efflux transporter outer membrane subunit OpmH
RA	5596353	+C	pseudogene (690/1478 nt)	opmH →	efflux transporter outer membrane subunit OpmH
RA	5596359	+GC	pseudogene (696/1478 nt)	opmH →	efflux transporter outer membrane subunit OpmH
RA	5596388	+G	pseudogene (725/1478 nt)	opmH →	efflux transporter outer membrane subunit OpmH
RA	5596479	+G	pseudogene (816/1478 nt)	opmH →	efflux transporter outer membrane subunit OpmH
RA	5596638	+C	pseudogene (975/1478 nt)	opmH →	efflux transporter outer membrane subunit OpmH
RA	5596649	+C	pseudogene (986/1478 nt)	opmH →	efflux transporter outer membrane subunit OpmH
RA	5596694	A→C	pseudogene (1031/1478 nt)	opmH →	efflux transporter outer membrane subunit OpmH
RA	5596758	+C	pseudogene (1095/1478 nt)	opmH →	efflux transporter outer membrane subunit OpmH
RA	5596976	+C	pseudogene (1313/1478 nt)	opmH →	efflux transporter outer membrane subunit OpmH
RA	5597093	Δ1 bp	pseudogene (1430/1478 nt)	opmH →	efflux transporter outer membrane subunit OpmH
RA	5597146	+C	intergenic (+5/+18)	opmH → / ← BGV84_RS25785	efflux transporter outer membrane subunit OpmH/NAD(P)H‑dependent oxidoreductase
RA	5597156	+C	intergenic (+15/+8)	opmH → / ← BGV84_RS25785	efflux transporter outer membrane subunit OpmH/NAD(P)H‑dependent oxidoreductase
RA	5597406	+C	pseudogene (462/704 nt)	BGV84_RS25785 ←	NAD(P)H‑dependent oxidoreductase
RA	5598176	+G	pseudogene (923/1181 nt)	aruH ←	arginine‑‑pyruvate transaminase AruH
RA	5601435	+C	pseudogene (1497/2090 nt)	BGV84_RS25800 ←	acetate‑‑CoA ligase family protein
RA	6194388	(C)5→6	intergenic (‑150/‑33)	BGV84_RS28435 ← / → yihA	cytochrome c5 family protein/ribosome biogenesis GTP‑binding protein YihA/YsxC

## Sheet: PAO1dO+O12
MC JC	98440	(CTGTG)2→1	pseudogene (57‑61/720 nt)	tagH ←	type VI secretion system‑associated FHA domain protein TagH
RA	409080	(G)6→7	pseudogene (1377/1430 nt)	BGV84_RS01865 ←	coniferyl aldehyde dehydrogenase
RA	691102	G→T	R287L (CGC→CTC)	BGV84_RS03250 →	phage tail tape measure C‑terminal domain‑containing protein
RA	895835	(A)6→5	pseudogene (205/1723 nt)	ccoG ←	cytochrome c oxidase accessory protein CcoG
RA	1034897	(A)10→9	pseudogene (777/1030 nt)	rlpA →	septal ring lytic transglycosylase RlpA
RA	1359201	(G)6→7	intergenic (‑30/‑141)	BGV84_RS06340 ← / → BGV84_RS06345	LysR family transcriptional regulator/GMC family oxidoreductase
RA	1499936	(G)6→7	intergenic (‑62/+215)	BGV84_RS06980 ← / ← glpK	DeoR family transcriptional regulator/glycerol kinase GlpK
RA	1865940	(G)6→7	intergenic (+291/‑78)	BGV84_RS08635 → / → BGV84_RS08640	FKBP‑type peptidyl‑prolyl cis‑trans isomerase/YkvA family protein
RA	1989019	G→A	P115P (CCG→CCA)	BGV84_RS09250 →	nucleoside‑diphosphate sugar epimerase/dehydratase
RA	1989076	T→C	R134R (CGT→CGC)	BGV84_RS09250 →	nucleoside‑diphosphate sugar epimerase/dehydratase
RA	1989103	A→C	G143G (GGA→GGC)	BGV84_RS09250 →	nucleoside‑diphosphate sugar epimerase/dehydratase
RA	1989142	C→T	N156N (AAC→AAT)	BGV84_RS09250 →	nucleoside‑diphosphate sugar epimerase/dehydratase
RA	1989151	T→C	D159D (GAT→GAC)	BGV84_RS09250 →	nucleoside‑diphosphate sugar epimerase/dehydratase
RA	1989169	T→C	A165A (GCT→GCC)	BGV84_RS09250 →	nucleoside‑diphosphate sugar epimerase/dehydratase
RA	1989178	C→T	G168G (GGC→GGT)	BGV84_RS09250 →	nucleoside‑diphosphate sugar epimerase/dehydratase
RA	1989212	T→C	L180L (TTG→CTG)	BGV84_RS09250 →	nucleoside‑diphosphate sugar epimerase/dehydratase
RA	1989256	T→C	D194D (GAT→GAC)	BGV84_RS09250 →	nucleoside‑diphosphate sugar epimerase/dehydratase
RA	1989283	C→T	I203I (ATC→ATT)	BGV84_RS09250 →	nucleoside‑diphosphate sugar epimerase/dehydratase
RA	1989289	T→C	G205G (GGT→GGC)	BGV84_RS09250 →	nucleoside‑diphosphate sugar epimerase/dehydratase
RA	1989367	T→G	P231P (CCT→CCG)	BGV84_RS09250 →	nucleoside‑diphosphate sugar epimerase/dehydratase
RA	1989376	T→C	T234T (ACT→ACC)	BGV84_RS09250 →	nucleoside‑diphosphate sugar epimerase/dehydratase
RA	1989409	G→A	L245L (CTG→CTA)	BGV84_RS09250 →	nucleoside‑diphosphate sugar epimerase/dehydratase
RA	1989424	G→C	L250L (CTG→CTC)	BGV84_RS09250 →	nucleoside‑diphosphate sugar epimerase/dehydratase
RA	1989598	C→T	G308G (GGC→GGT)	BGV84_RS09250 →	nucleoside‑diphosphate sugar epimerase/dehydratase
RA	1989601	T→G	S309S (TCT→TCG)	BGV84_RS09250 →	nucleoside‑diphosphate sugar epimerase/dehydratase
RA	1989610	G→C	S312S (TCG→TCC)	BGV84_RS09250 →	nucleoside‑diphosphate sugar epimerase/dehydratase
RA	1989619	T→C	C315C (TGT→TGC)	BGV84_RS09250 →	nucleoside‑diphosphate sugar epimerase/dehydratase
RA	1989629	A→C	M319L (ATG→CTG)	BGV84_RS09250 →	nucleoside‑diphosphate sugar epimerase/dehydratase
RA	1989637	T→C	C321C (TGT→TGC)	BGV84_RS09250 →	nucleoside‑diphosphate sugar epimerase/dehydratase
RA	1989643	T→C	P323P (CCT→CCC)	BGV84_RS09250 →	nucleoside‑diphosphate sugar epimerase/dehydratase
RA	1989679	C→T	N335N (AAC→AAT)	BGV84_RS09250 →	nucleoside‑diphosphate sugar epimerase/dehydratase
RA	1989682	C→T	L336L (CTC→CTT)	BGV84_RS09250 →	nucleoside‑diphosphate sugar epimerase/dehydratase
RA	1989685	T→C	Y337Y (TAT→TAC)	BGV84_RS09250 →	nucleoside‑diphosphate sugar epimerase/dehydratase
RA	1989713	A→G	I347V (ATC→GTC)	BGV84_RS09250 →	nucleoside‑diphosphate sugar epimerase/dehydratase
RA	1989757	T→C	G361G (GGT→GGC)	BGV84_RS09250 →	nucleoside‑diphosphate sugar epimerase/dehydratase
RA	1989772	C→A	P366P (CCC→CCA)	BGV84_RS09250 →	nucleoside‑diphosphate sugar epimerase/dehydratase
RA	1989784	G→C	V370V (GTG→GTC)	BGV84_RS09250 →	nucleoside‑diphosphate sugar epimerase/dehydratase
RA	1989796	T→C	R374R (CGT→CGC)	BGV84_RS09250 →	nucleoside‑diphosphate sugar epimerase/dehydratase
RA	1989811	T→C	N379N (AAT→AAC)	BGV84_RS09250 →	nucleoside‑diphosphate sugar epimerase/dehydratase
RA	1989820	C→T	Y382Y (TAC→TAT)	BGV84_RS09250 →	nucleoside‑diphosphate sugar epimerase/dehydratase
RA	1989823	T→C	H383H (CAT→CAC)	BGV84_RS09250 →	nucleoside‑diphosphate sugar epimerase/dehydratase
RA	1989826	G→C	A384A (GCG→GCC)	BGV84_RS09250 →	nucleoside‑diphosphate sugar epimerase/dehydratase
RA	1989829	G→A	A385A (GCG→GCA)	BGV84_RS09250 →	nucleoside‑diphosphate sugar epimerase/dehydratase
RA	1989844	G→A	V390V (GTG→GTA)	BGV84_RS09250 →	nucleoside‑diphosphate sugar epimerase/dehydratase
RA	1989847	G→C	P391P (CCG→CCC)	BGV84_RS09250 →	nucleoside‑diphosphate sugar epimerase/dehydratase
RA	1989865	C→T	I397I (ATC→ATT)	BGV84_RS09250 →	nucleoside‑diphosphate sugar epimerase/dehydratase
RA	1989874	C→G	G400G (GGC→GGG)	BGV84_RS09250 →	nucleoside‑diphosphate sugar epimerase/dehydratase
RA	1989877	T→C	V401V (GTT→GTC)	BGV84_RS09250 →	nucleoside‑diphosphate sugar epimerase/dehydratase
RA	1989886	C→T	N404N (AAC→AAT)	BGV84_RS09250 →	nucleoside‑diphosphate sugar epimerase/dehydratase
RA	1989892	A→G	I406M (ATA→ATG)	BGV84_RS09250 →	nucleoside‑diphosphate sugar epimerase/dehydratase
RA	1989899	T→C	L409L (TTG→CTG)	BGV84_RS09250 →	nucleoside‑diphosphate sugar epimerase/dehydratase
RA	1989916	C→G	A414A (GCC→GCG)	BGV84_RS09250 →	nucleoside‑diphosphate sugar epimerase/dehydratase
RA	1989952	T→C	I426I (ATT→ATC)	BGV84_RS09250 →	nucleoside‑diphosphate sugar epimerase/dehydratase
RA	1989991	C→T	G439G (GGC→GGT)	BGV84_RS09250 →	nucleoside‑diphosphate sugar epimerase/dehydratase
RA	1990000	G→A	K442K (AAG→AAA)	BGV84_RS09250 →	nucleoside‑diphosphate sugar epimerase/dehydratase
RA	1990018	C→G	V448V (GTC→GTG)	BGV84_RS09250 →	nucleoside‑diphosphate sugar epimerase/dehydratase
RA	1990021	T→G	L449L (CTT→CTG)	BGV84_RS09250 →	nucleoside‑diphosphate sugar epimerase/dehydratase
RA	1990039	A→G	E455E (GAA→GAG)	BGV84_RS09250 →	nucleoside‑diphosphate sugar epimerase/dehydratase
RA	1990051	G→C	V459V (GTG→GTC)	BGV84_RS09250 →	nucleoside‑diphosphate sugar epimerase/dehydratase
RA	1990054	G→T	L460L (CTG→CTT)	BGV84_RS09250 →	nucleoside‑diphosphate sugar epimerase/dehydratase
RA	1990063	T→C	D463D (GAT→GAC)	BGV84_RS09250 →	nucleoside‑diphosphate sugar epimerase/dehydratase
RA	1990065	G→A	R464Q (CGG→CAG)	BGV84_RS09250 →	nucleoside‑diphosphate sugar epimerase/dehydratase
RA	1990071	2 bp→GT	coding (1397‑1398/1998 nt)	BGV84_RS09250 →	nucleoside‑diphosphate sugar epimerase/dehydratase
RA	1990078	T→C	H468H (CAT→CAC)	BGV84_RS09250 →	nucleoside‑diphosphate sugar epimerase/dehydratase
RA	1990081	C→G	H469Q (CAC→CAG)	BGV84_RS09250 →	nucleoside‑diphosphate sugar epimerase/dehydratase
RA	1990111	C→T	R479R (CGC→CGT)	BGV84_RS09250 →	nucleoside‑diphosphate sugar epimerase/dehydratase
RA	1990129	T→C	G485G (GGT→GGC)	BGV84_RS09250 →	nucleoside‑diphosphate sugar epimerase/dehydratase
RA	1990132	G→A	S486S (TCG→TCA)	BGV84_RS09250 →	nucleoside‑diphosphate sugar epimerase/dehydratase
RA	1990135	C→G	S487S (TCC→TCG)	BGV84_RS09250 →	nucleoside‑diphosphate sugar epimerase/dehydratase
RA	1990138	T→C	G488G (GGT→GGC)	BGV84_RS09250 →	nucleoside‑diphosphate sugar epimerase/dehydratase
RA	1990147	T→C	I491I (ATT→ATC)	BGV84_RS09250 →	nucleoside‑diphosphate sugar epimerase/dehydratase
RA	1990174	C→T	R500R (CGC→CGT)	BGV84_RS09250 →	nucleoside‑diphosphate sugar epimerase/dehydratase
RA	1990180	C→A	G502G (GGC→GGA)	BGV84_RS09250 →	nucleoside‑diphosphate sugar epimerase/dehydratase
RA	1990237	A→G	A521A (GCA→GCG)	BGV84_RS09250 →	nucleoside‑diphosphate sugar epimerase/dehydratase
RA	1990240	G→C	A522A (GCG→GCC)	BGV84_RS09250 →	nucleoside‑diphosphate sugar epimerase/dehydratase
RA	1990244	T→C	L524L (TTG→CTG)	BGV84_RS09250 →	nucleoside‑diphosphate sugar epimerase/dehydratase
RA	1990261	T→C	G529G (GGT→GGC)	BGV84_RS09250 →	nucleoside‑diphosphate sugar epimerase/dehydratase
RA	1990279	A→G	G535G (GGA→GGG)	BGV84_RS09250 →	nucleoside‑diphosphate sugar epimerase/dehydratase
RA	1990285	A→G	V537V (GTA→GTG)	BGV84_RS09250 →	nucleoside‑diphosphate sugar epimerase/dehydratase
RA	1990306	G→A	P544P (CCG→CCA)	BGV84_RS09250 →	nucleoside‑diphosphate sugar epimerase/dehydratase
RA	1990318	C→T	I548I (ATC→ATT)	BGV84_RS09250 →	nucleoside‑diphosphate sugar epimerase/dehydratase
RA	1990327	C→T	L551L (CTC→CTT)	BGV84_RS09250 →	nucleoside‑diphosphate sugar epimerase/dehydratase
RA	1990336	G→A	K554K (AAG→AAA)	BGV84_RS09250 →	nucleoside‑diphosphate sugar epimerase/dehydratase
RA	1990340	A→G	I556V (ATC→GTT)	BGV84_RS09250 →	nucleoside‑diphosphate sugar epimerase/dehydratase
RA	1990342	C→T	I556V (ATC→GTT)	BGV84_RS09250 →	nucleoside‑diphosphate sugar epimerase/dehydratase
RA	1990354	C→G	G560G (GGC→GGG)	BGV84_RS09250 →	nucleoside‑diphosphate sugar epimerase/dehydratase
RA	1990375	T→C	R567R (CGT→CGC)	BGV84_RS09250 →	nucleoside‑diphosphate sugar epimerase/dehydratase
RA	1990381	C→G	P569P (CCC→CCG)	BGV84_RS09250 →	nucleoside‑diphosphate sugar epimerase/dehydratase
RA	1990387	T→C	G571G (GGT→GGC)	BGV84_RS09250 →	nucleoside‑diphosphate sugar epimerase/dehydratase
RA	1990412	C→T	L580L (CTG→TTG)	BGV84_RS09250 →	nucleoside‑diphosphate sugar epimerase/dehydratase
RA	2333003	(G)6→7	intergenic (‑50/+1)	BGV84_RS10875 ← / ← BGV84_RS10880	hypothetical protein/pyridoxal phosphate‑dependent aminotransferase
RA	2452463	+C	intergenic (‑49/‑71)	cysK ← / → BGV84_RS11560	cysteine synthase A/DUF748 domain‑containing protein
RA	2637903	(G)5→6	intergenic (+27/+82)	BGV84_RS12415 → / ← xthA	VOC family protein/exodeoxyribonuclease III
MC JC	2707367	(GGA)2→1	coding (389‑391/918 nt)	mexT ←	multidrug efflux system transcriptional regulator MexT
RA	2707682	C→G	V26L (GTG→CTG)	mexT ←	multidrug efflux system transcriptional regulator MexT
RA	2743224	(G)6→7	pseudogene (6682/16883 nt)	tpsA1 →	two‑partner secretion system exoprotein TpsA1
RA	2860880	(G)6→7	pseudogene (1032/1649 nt)	pvdE ←	pyoverdine export ABC transporter PvdE
RA	3752117	(C)5→6	pseudogene (308/824 nt)	BGV84_RS17175 ←	AraC family transcriptional regulator
RA	3756387	G→T	A73D (GCC→GAC)	BGV84_RS17200 ←	NAD(P)H‑dependent glycerol‑3‑phosphate dehydrogenase
RA	4516917	(C)5→6	intergenic (+6/‑55)	rimO → / → BGV84_RS20785	30S ribosomal protein S12 methylthiotransferase RimO/DUF1456 family protein
RA	5246388	+C	pseudogene (829/1259 nt)	BGV84_RS24170 ←	attachment protein
RA	5588874	+C	pseudogene (609/1886 nt)	parE ←	DNA topoisomerase IV subunit B
RA	5589127	+CG	pseudogene (356/1886 nt)	parE ←	DNA topoisomerase IV subunit B
RA	5589417	+C	pseudogene (66/1886 nt)	parE ←	DNA topoisomerase IV subunit B
RA	5590240	+G	intergenic (‑126/+5)	BGV84_RS25750 ← / ← cpdA	YqiA/YcfP family alpha/beta fold hydrolase/3',5'‑cyclic‑AMP phosphodiesterase
RA	5591893	+C	pseudogene (390/617 nt)	BGV84_RS25765 ←	NUDIX domain‑containing protein
RA	5592375	(A)5→4	intergenic (‑93/‑151)	BGV84_RS25765 ← / → BGV84_RS25770	NUDIX domain‑containing protein/RsiV family protein
RA	5592963	+C	pseudogene (438/746 nt)	BGV84_RS25770 →	RsiV family protein
RA	5593671	+CG	pseudogene (1538/1884 nt)	thiC ←	phosphomethylpyrimidine synthase ThiC
RA	5594642	Δ1 bp	pseudogene (567/1884 nt)	thiC ←	phosphomethylpyrimidine synthase ThiC
RA	5594916	Δ1 bp	pseudogene (293/1884 nt)	thiC ←	phosphomethylpyrimidine synthase ThiC
RA	5595364	+C	intergenic (‑156/‑300)	thiC ← / → opmH	phosphomethylpyrimidine synthase ThiC/efflux transporter outer membrane subunit OpmH
RA	5595391	Δ1 bp	intergenic (‑183/‑273)	thiC ← / → opmH	phosphomethylpyrimidine synthase ThiC/efflux transporter outer membrane subunit OpmH
RA	5595456	Δ1 bp	intergenic (‑248/‑208)	thiC ← / → opmH	phosphomethylpyrimidine synthase ThiC/efflux transporter outer membrane subunit OpmH
RA	5595636	+C	intergenic (‑428/‑28)	thiC ← / → opmH	phosphomethylpyrimidine synthase ThiC/efflux transporter outer membrane subunit OpmH
RA	5595736	+C	pseudogene (73/1478 nt)	opmH →	efflux transporter outer membrane subunit OpmH
RA	5595851	+C	pseudogene (188/1478 nt)	opmH →	efflux transporter outer membrane subunit OpmH
RA	5596311	+C	pseudogene (648/1478 nt)	opmH →	efflux transporter outer membrane subunit OpmH
RA	5596336	+G	pseudogene (673/1478 nt)	opmH →	efflux transporter outer membrane subunit OpmH
RA	5596353	+C	pseudogene (690/1478 nt)	opmH →	efflux transporter outer membrane subunit OpmH
RA	5596359	+GC	pseudogene (696/1478 nt)	opmH →	efflux transporter outer membrane subunit OpmH
RA	5596388	+G	pseudogene (725/1478 nt)	opmH →	efflux transporter outer membrane subunit OpmH
RA	5596479	+G	pseudogene (816/1478 nt)	opmH →	efflux transporter outer membrane subunit OpmH
RA	5596638	+C	pseudogene (975/1478 nt)	opmH →	efflux transporter outer membrane subunit OpmH
RA	5596649	+C	pseudogene (986/1478 nt)	opmH →	efflux transporter outer membrane subunit OpmH
RA	5596694	A→C	pseudogene (1031/1478 nt)	opmH →	efflux transporter outer membrane subunit OpmH
RA	5596758	+C	pseudogene (1095/1478 nt)	opmH →	efflux transporter outer membrane subunit OpmH
RA	5596976	+C	pseudogene (1313/1478 nt)	opmH →	efflux transporter outer membrane subunit OpmH
RA	5597093	Δ1 bp	pseudogene (1430/1478 nt)	opmH →	efflux transporter outer membrane subunit OpmH
RA	5597146	+C	intergenic (+5/+18)	opmH → / ← BGV84_RS25785	efflux transporter outer membrane subunit OpmH/NAD(P)H‑dependent oxidoreductase
RA	5597156	+C	intergenic (+15/+8)	opmH → / ← BGV84_RS25785	efflux transporter outer membrane subunit OpmH/NAD(P)H‑dependent oxidoreductase
RA	5597406	+C	pseudogene (462/704 nt)	BGV84_RS25785 ←	NAD(P)H‑dependent oxidoreductase
RA	5598176	+G	pseudogene (923/1181 nt)	aruH ←	arginine‑‑pyruvate transaminase AruH
RA	5601435	+C	pseudogene (1497/2090 nt)	BGV84_RS25800 ←	acetate‑‑CoA ligase family protein
RA	6194388	(C)5→6	intergenic (‑150/‑33)	BGV84_RS28435 ← / → yihA	cytochrome c5 family protein/ribosome biogenesis GTP‑binding protein YihA/YsxC

## Sheet: PA14dO+O4
RA	1706513	C→T	D129D (GAC→GAT)	MLMKGCLL_01585 →	hypothetical protein
RA	2041455	2 bp→CC	coding (304‑305/1965 nt)	pglF →	UDP‑N‑acetyl‑alpha‑D‑glucosamine C6 dehydratase
RA	2041526	T→C	A125A (GCT→GCC)	pglF →	UDP‑N‑acetyl‑alpha‑D‑glucosamine C6 dehydratase
RA	2041595	C→T	D148D (GAC→GAT)	pglF →	UDP‑N‑acetyl‑alpha‑D‑glucosamine C6 dehydratase
RA	2041612	T→C	V154A (GTC→GCC)	pglF →	UDP‑N‑acetyl‑alpha‑D‑glucosamine C6 dehydratase
RA	2041625	T→G	A158A (GCT→GCG)	pglF →	UDP‑N‑acetyl‑alpha‑D‑glucosamine C6 dehydratase
RA	2041628	C→G	G159G (GGC→GGG)	pglF →	UDP‑N‑acetyl‑alpha‑D‑glucosamine C6 dehydratase
RA	2041700	T→C	D183D (GAT→GAC)	pglF →	UDP‑N‑acetyl‑alpha‑D‑glucosamine C6 dehydratase
RA	2041877	C→T	R242R (CGC→CGT)	pglF →	UDP‑N‑acetyl‑alpha‑D‑glucosamine C6 dehydratase
RA	2041886	C→T	P245P (CCC→CCT)	pglF →	UDP‑N‑acetyl‑alpha‑D‑glucosamine C6 dehydratase
RA	2041910	C→T	G253G (GGC→GGT)	pglF →	UDP‑N‑acetyl‑alpha‑D‑glucosamine C6 dehydratase
RA	2041925	T→C	D258D (GAT→GAC)	pglF →	UDP‑N‑acetyl‑alpha‑D‑glucosamine C6 dehydratase
RA	2042042	C→T	G297G (GGC→GGT)	pglF →	UDP‑N‑acetyl‑alpha‑D‑glucosamine C6 dehydratase
RA	2042108	A→G	E319E (GAA→GAG)	pglF →	UDP‑N‑acetyl‑alpha‑D‑glucosamine C6 dehydratase
RA	2042129	T→C	Y326Y (TAT→TAC)	pglF →	UDP‑N‑acetyl‑alpha‑D‑glucosamine C6 dehydratase
RA	2042417	A→G	R422R (CGA→CGG)	pglF →	UDP‑N‑acetyl‑alpha‑D‑glucosamine C6 dehydratase
RA	2042489	G→A	A446A (GCG→GCA)	pglF →	UDP‑N‑acetyl‑alpha‑D‑glucosamine C6 dehydratase
RA	2042507	C→T	D452D (GAC→GAT)	pglF →	UDP‑N‑acetyl‑alpha‑D‑glucosamine C6 dehydratase
RA	2042582	T→C	G477G (GGT→GGC)	pglF →	UDP‑N‑acetyl‑alpha‑D‑glucosamine C6 dehydratase

## Sheet: PA14dO+O12
MC JC	1300333	Δ26,719 bp		intA–MLMKGCLL_01250	29 genes
RA	1706513	C→T	D129D (GAC→GAT)	MLMKGCLL_01585 →	hypothetical protein
RA	2041520	T→C	R123R (CGT→CGC)	pglF →	UDP‑N‑acetyl‑alpha‑D‑glucosamine C6 dehydratase
RA	2041526	T→C	A125A (GCT→GCC)	pglF →	UDP‑N‑acetyl‑alpha‑D‑glucosamine C6 dehydratase
RA	2041612	T→C	V154A (GTC→GCC)	pglF →	UDP‑N‑acetyl‑alpha‑D‑glucosamine C6 dehydratase
RA	2041622	C→T	G157G (GGC→GGT)	pglF →	UDP‑N‑acetyl‑alpha‑D‑glucosamine C6 dehydratase
RA	2041625	T→G	A158A (GCT→GCG)	pglF →	UDP‑N‑acetyl‑alpha‑D‑glucosamine C6 dehydratase
RA	2041628	C→G	G159G (GGC→GGG)	pglF →	UDP‑N‑acetyl‑alpha‑D‑glucosamine C6 dehydratase
RA	2041656	T→C	L169L (TTG→CTG)	pglF →	UDP‑N‑acetyl‑alpha‑D‑glucosamine C6 dehydratase
RA	2041700	T→C	D183D (GAT→GAC)	pglF →	UDP‑N‑acetyl‑alpha‑D‑glucosamine C6 dehydratase
RA	2041727	C→T	I192I (ATC→ATT)	pglF →	UDP‑N‑acetyl‑alpha‑D‑glucosamine C6 dehydratase
RA	2041733	T→C	G194G (GGT→GGC)	pglF →	UDP‑N‑acetyl‑alpha‑D‑glucosamine C6 dehydratase
RA	2041811	T→G	P220P (CCT→CCG)	pglF →	UDP‑N‑acetyl‑alpha‑D‑glucosamine C6 dehydratase
RA	2041820	T→C	T223T (ACT→ACC)	pglF →	UDP‑N‑acetyl‑alpha‑D‑glucosamine C6 dehydratase
RA	2041853	G→A	L234L (CTG→CTA)	pglF →	UDP‑N‑acetyl‑alpha‑D‑glucosamine C6 dehydratase
RA	2041868	G→C	L239L (CTG→CTC)	pglF →	UDP‑N‑acetyl‑alpha‑D‑glucosamine C6 dehydratase
RA	2041925	T→C	D258D (GAT→GAC)	pglF →	UDP‑N‑acetyl‑alpha‑D‑glucosamine C6 dehydratase
RA	2042042	C→T	G297G (GGC→GGT)	pglF →	UDP‑N‑acetyl‑alpha‑D‑glucosamine C6 dehydratase
RA	2042045	T→G	S298S (TCT→TCG)	pglF →	UDP‑N‑acetyl‑alpha‑D‑glucosamine C6 dehydratase
RA	2042054	G→C	S301S (TCG→TCC)	pglF →	UDP‑N‑acetyl‑alpha‑D‑glucosamine C6 dehydratase
RA	2042063	T→C	C304C (TGT→TGC)	pglF →	UDP‑N‑acetyl‑alpha‑D‑glucosamine C6 dehydratase
RA	2042073	A→C	M308L (ATG→CTG)	pglF →	UDP‑N‑acetyl‑alpha‑D‑glucosamine C6 dehydratase
RA	2042081	T→C	C310C (TGT→TGC)	pglF →	UDP‑N‑acetyl‑alpha‑D‑glucosamine C6 dehydratase
RA	2042087	T→C	P312P (CCT→CCC)	pglF →	UDP‑N‑acetyl‑alpha‑D‑glucosamine C6 dehydratase
RA	2042108	A→G	E319E (GAA→GAG)	pglF →	UDP‑N‑acetyl‑alpha‑D‑glucosamine C6 dehydratase
RA	2042123	C→T	N324N (AAC→AAT)	pglF →	UDP‑N‑acetyl‑alpha‑D‑glucosamine C6 dehydratase
RA	2042126	C→T	L325L (CTC→CTT)	pglF →	UDP‑N‑acetyl‑alpha‑D‑glucosamine C6 dehydratase
RA	2042129	T→C	Y326Y (TAT→TAC)	pglF →	UDP‑N‑acetyl‑alpha‑D‑glucosamine C6 dehydratase
RA	2042157	A→G	I336V (ATC→GTC)	pglF →	UDP‑N‑acetyl‑alpha‑D‑glucosamine C6 dehydratase
RA	2042201	T→C	G350G (GGT→GGC)	pglF →	UDP‑N‑acetyl‑alpha‑D‑glucosamine C6 dehydratase
RA	2042216	C→A	P355P (CCC→CCA)	pglF →	UDP‑N‑acetyl‑alpha‑D‑glucosamine C6 dehydratase
RA	2042228	G→C	V359V (GTG→GTC)	pglF →	UDP‑N‑acetyl‑alpha‑D‑glucosamine C6 dehydratase
RA	2042240	T→C	R363R (CGT→CGC)	pglF →	UDP‑N‑acetyl‑alpha‑D‑glucosamine C6 dehydratase
RA	2042255	T→C	N368N (AAT→AAC)	pglF →	UDP‑N‑acetyl‑alpha‑D‑glucosamine C6 dehydratase
RA	2042264	C→T	Y371Y (TAC→TAT)	pglF →	UDP‑N‑acetyl‑alpha‑D‑glucosamine C6 dehydratase
RA	2042267	T→C	H372H (CAT→CAC)	pglF →	UDP‑N‑acetyl‑alpha‑D‑glucosamine C6 dehydratase
RA	2042270	G→C	A373A (GCG→GCC)	pglF →	UDP‑N‑acetyl‑alpha‑D‑glucosamine C6 dehydratase
RA	2042273	G→A	A374A (GCG→GCA)	pglF →	UDP‑N‑acetyl‑alpha‑D‑glucosamine C6 dehydratase
RA	2042288	G→A	V379V (GTG→GTA)	pglF →	UDP‑N‑acetyl‑alpha‑D‑glucosamine C6 dehydratase
RA	2042291	G→C	P380P (CCG→CCC)	pglF →	UDP‑N‑acetyl‑alpha‑D‑glucosamine C6 dehydratase
RA	2042309	C→T	I386I (ATC→ATT)	pglF →	UDP‑N‑acetyl‑alpha‑D‑glucosamine C6 dehydratase
RA	2042318	C→G	G389G (GGC→GGG)	pglF →	UDP‑N‑acetyl‑alpha‑D‑glucosamine C6 dehydratase
RA	2042321	T→C	V390V (GTT→GTC)	pglF →	UDP‑N‑acetyl‑alpha‑D‑glucosamine C6 dehydratase
RA	2042330	C→T	N393N (AAC→AAT)	pglF →	UDP‑N‑acetyl‑alpha‑D‑glucosamine C6 dehydratase
RA	2042336	A→G	I395M (ATA→ATG)	pglF →	UDP‑N‑acetyl‑alpha‑D‑glucosamine C6 dehydratase
RA	2042343	T→C	L398L (TTG→CTG)	pglF →	UDP‑N‑acetyl‑alpha‑D‑glucosamine C6 dehydratase
RA	2042360	C→G	A403A (GCC→GCG)	pglF →	UDP‑N‑acetyl‑alpha‑D‑glucosamine C6 dehydratase
RA	2042396	T→C	I415I (ATT→ATC)	pglF →	UDP‑N‑acetyl‑alpha‑D‑glucosamine C6 dehydratase
RA	2042435	C→T	G428G (GGC→GGT)	pglF →	UDP‑N‑acetyl‑alpha‑D‑glucosamine C6 dehydratase
RA	2042444	G→A	K431K (AAG→AAA)	pglF →	UDP‑N‑acetyl‑alpha‑D‑glucosamine C6 dehydratase
RA	2042462	C→G	V437V (GTC→GTG)	pglF →	UDP‑N‑acetyl‑alpha‑D‑glucosamine C6 dehydratase
RA	2042465	T→G	L438L (CTT→CTG)	pglF →	UDP‑N‑acetyl‑alpha‑D‑glucosamine C6 dehydratase
RA	2042483	A→G	E444E (GAA→GAG)	pglF →	UDP‑N‑acetyl‑alpha‑D‑glucosamine C6 dehydratase
RA	2042489	G→A	A446A (GCG→GCA)	pglF →	UDP‑N‑acetyl‑alpha‑D‑glucosamine C6 dehydratase
RA	2042495	G→C	V448V (GTG→GTC)	pglF →	UDP‑N‑acetyl‑alpha‑D‑glucosamine C6 dehydratase
RA	2042498	G→T	L449L (CTG→CTT)	pglF →	UDP‑N‑acetyl‑alpha‑D‑glucosamine C6 dehydratase
RA	2042509	G→A	R453Q (CGG→CAG)	pglF →	UDP‑N‑acetyl‑alpha‑D‑glucosamine C6 dehydratase
RA	2042515	2 bp→GT	coding (1364‑1365/1965 nt)	pglF →	UDP‑N‑acetyl‑alpha‑D‑glucosamine C6 dehydratase
RA	2042522	T→C	H457H (CAT→CAC)	pglF →	UDP‑N‑acetyl‑alpha‑D‑glucosamine C6 dehydratase
RA	2042525	C→G	H458Q (CAC→CAG)	pglF →	UDP‑N‑acetyl‑alpha‑D‑glucosamine C6 dehydratase
RA	2042555	C→T	R468R (CGC→CGT)	pglF →	UDP‑N‑acetyl‑alpha‑D‑glucosamine C6 dehydratase
RA	2042573	T→C	G474G (GGT→GGC)	pglF →	UDP‑N‑acetyl‑alpha‑D‑glucosamine C6 dehydratase
RA	2042576	G→A	S475S (TCG→TCA)	pglF →	UDP‑N‑acetyl‑alpha‑D‑glucosamine C6 dehydratase
RA	2042579	C→G	S476S (TCC→TCG)	pglF →	UDP‑N‑acetyl‑alpha‑D‑glucosamine C6 dehydratase
RA	2042582	T→C	G477G (GGT→GGC)	pglF →	UDP‑N‑acetyl‑alpha‑D‑glucosamine C6 dehydratase
RA	2042591	T→C	I480I (ATT→ATC)	pglF →	UDP‑N‑acetyl‑alpha‑D‑glucosamine C6 dehydratase
RA	2042618	C→T	R489R (CGC→CGT)	pglF →	UDP‑N‑acetyl‑alpha‑D‑glucosamine C6 dehydratase
RA	2042624	C→A	G491G (GGC→GGA)	pglF →	UDP‑N‑acetyl‑alpha‑D‑glucosamine C6 dehydratase
RA	2042684	G→C	A511A (GCG→GCC)	pglF →	UDP‑N‑acetyl‑alpha‑D‑glucosamine C6 dehydratase
RA	2042688	T→C	L513L (TTG→CTG)	pglF →	UDP‑N‑acetyl‑alpha‑D‑glucosamine C6 dehydratase
RA	2042705	T→C	G518G (GGT→GGC)	pglF →	UDP‑N‑acetyl‑alpha‑D‑glucosamine C6 dehydratase
RA	2042723	A→G	G524G (GGA→GGG)	pglF →	UDP‑N‑acetyl‑alpha‑D‑glucosamine C6 dehydratase
RA	2042729	A→G	V526V (GTA→GTG)	pglF →	UDP‑N‑acetyl‑alpha‑D‑glucosamine C6 dehydratase
RA	2042750	G→A	P533P (CCG→CCA)	pglF →	UDP‑N‑acetyl‑alpha‑D‑glucosamine C6 dehydratase
RA	2042762	C→T	I537I (ATC→ATT)	pglF →	UDP‑N‑acetyl‑alpha‑D‑glucosamine C6 dehydratase
RA	2042771	C→T	L540L (CTC→CTT)	pglF →	UDP‑N‑acetyl‑alpha‑D‑glucosamine C6 dehydratase
RA	2042780	G→A	K543K (AAG→AAA)	pglF →	UDP‑N‑acetyl‑alpha‑D‑glucosamine C6 dehydratase
RA	2042784	A→G	I545V (ATC→GTT)	pglF →	UDP‑N‑acetyl‑alpha‑D‑glucosamine C6 dehydratase
RA	2042786	C→T	I545V (ATC→GTT)	pglF →	UDP‑N‑acetyl‑alpha‑D‑glucosamine C6 dehydratase
RA	2042798	C→G	G549G (GGC→GGG)	pglF →	UDP‑N‑acetyl‑alpha‑D‑glucosamine C6 dehydratase
RA	2042819	T→C	R556R (CGT→CGC)	pglF →	UDP‑N‑acetyl‑alpha‑D‑glucosamine C6 dehydratase
RA	2042825	C→G	P558P (CCC→CCG)	pglF →	UDP‑N‑acetyl‑alpha‑D‑glucosamine C6 dehydratase
RA	2042831	T→C	G560G (GGT→GGC)	pglF →	UDP‑N‑acetyl‑alpha‑D‑glucosamine C6 dehydratase
RA	2042856	C→T	L569L (CTG→TTG)	pglF →	UDP‑N‑acetyl‑alpha‑D‑glucosamine C6 dehydratase

## Sheet: PA14dO+O12-2
RA	1706513	C→T	D129D (GAC→GAT)	P4A98_07975 →	DUF1302 domain‑containing protein
RA	2041520	T→C	R134R (CGT→CGC)	P4A98_09570 →	nucleoside‑diphosphate sugar epimerase/dehydratase
RA	2041526	T→C	A136A (GCT→GCC)	P4A98_09570 →	nucleoside‑diphosphate sugar epimerase/dehydratase
RA	2041612	T→C	V165A (GTC→GCC)	P4A98_09570 →	nucleoside‑diphosphate sugar epimerase/dehydratase
RA	2041622	C→T	G168G (GGC→GGT)	P4A98_09570 →	nucleoside‑diphosphate sugar epimerase/dehydratase
RA	2041625	T→G	A169A (GCT→GCG)	P4A98_09570 →	nucleoside‑diphosphate sugar epimerase/dehydratase
RA	2041628	C→G	G170G (GGC→GGG)	P4A98_09570 →	nucleoside‑diphosphate sugar epimerase/dehydratase
RA	2041656	T→C	L180L (TTG→CTG)	P4A98_09570 →	nucleoside‑diphosphate sugar epimerase/dehydratase
RA	2041700	T→C	D194D (GAT→GAC)	P4A98_09570 →	nucleoside‑diphosphate sugar epimerase/dehydratase
RA	2041727	C→T	I203I (ATC→ATT)	P4A98_09570 →	nucleoside‑diphosphate sugar epimerase/dehydratase
RA	2041733	T→C	G205G (GGT→GGC)	P4A98_09570 →	nucleoside‑diphosphate sugar epimerase/dehydratase
RA	2041811	T→G	P231P (CCT→CCG)	P4A98_09570 →	nucleoside‑diphosphate sugar epimerase/dehydratase
RA	2041820	T→C	T234T (ACT→ACC)	P4A98_09570 →	nucleoside‑diphosphate sugar epimerase/dehydratase
RA	2041853	G→A	L245L (CTG→CTA)	P4A98_09570 →	nucleoside‑diphosphate sugar epimerase/dehydratase
RA	2041868	G→C	L250L (CTG→CTC)	P4A98_09570 →	nucleoside‑diphosphate sugar epimerase/dehydratase
RA	2041925	T→C	D269D (GAT→GAC)	P4A98_09570 →	nucleoside‑diphosphate sugar epimerase/dehydratase
RA	2042042	C→T	G308G (GGC→GGT)	P4A98_09570 →	nucleoside‑diphosphate sugar epimerase/dehydratase
RA	2042045	T→G	S309S (TCT→TCG)	P4A98_09570 →	nucleoside‑diphosphate sugar epimerase/dehydratase
RA	2042054	G→C	S312S (TCG→TCC)	P4A98_09570 →	nucleoside‑diphosphate sugar epimerase/dehydratase
RA	2042063	T→C	C315C (TGT→TGC)	P4A98_09570 →	nucleoside‑diphosphate sugar epimerase/dehydratase
RA	2042073	A→C	M319L (ATG→CTG)	P4A98_09570 →	nucleoside‑diphosphate sugar epimerase/dehydratase
RA	2042081	T→C	C321C (TGT→TGC)	P4A98_09570 →	nucleoside‑diphosphate sugar epimerase/dehydratase
RA	2042087	T→C	P323P (CCT→CCC)	P4A98_09570 →	nucleoside‑diphosphate sugar epimerase/dehydratase
RA	2042108	A→G	E330E (GAA→GAG)	P4A98_09570 →	nucleoside‑diphosphate sugar epimerase/dehydratase
RA	2042123	C→T	N335N (AAC→AAT)	P4A98_09570 →	nucleoside‑diphosphate sugar epimerase/dehydratase
RA	2042126	C→T	L336L (CTC→CTT)	P4A98_09570 →	nucleoside‑diphosphate sugar epimerase/dehydratase
RA	2042129	T→C	Y337Y (TAT→TAC)	P4A98_09570 →	nucleoside‑diphosphate sugar epimerase/dehydratase
RA	2042157	A→G	I347V (ATC→GTC)	P4A98_09570 →	nucleoside‑diphosphate sugar epimerase/dehydratase
RA	2042201	T→C	G361G (GGT→GGC)	P4A98_09570 →	nucleoside‑diphosphate sugar epimerase/dehydratase
RA	2042216	C→A	P366P (CCC→CCA)	P4A98_09570 →	nucleoside‑diphosphate sugar epimerase/dehydratase
RA	2042228	G→C	V370V (GTG→GTC)	P4A98_09570 →	nucleoside‑diphosphate sugar epimerase/dehydratase
RA	2042240	T→C	R374R (CGT→CGC)	P4A98_09570 →	nucleoside‑diphosphate sugar epimerase/dehydratase
RA	2042255	T→C	N379N (AAT→AAC)	P4A98_09570 →	nucleoside‑diphosphate sugar epimerase/dehydratase
RA	2042264	C→T	Y382Y (TAC→TAT)	P4A98_09570 →	nucleoside‑diphosphate sugar epimerase/dehydratase
RA	2042267	T→C	H383H (CAT→CAC)	P4A98_09570 →	nucleoside‑diphosphate sugar epimerase/dehydratase
RA	2042270	G→C	A384A (GCG→GCC)	P4A98_09570 →	nucleoside‑diphosphate sugar epimerase/dehydratase
RA	2042273	G→A	A385A (GCG→GCA)	P4A98_09570 →	nucleoside‑diphosphate sugar epimerase/dehydratase
RA	2042288	G→A	V390V (GTG→GTA)	P4A98_09570 →	nucleoside‑diphosphate sugar epimerase/dehydratase
RA	2042291	G→C	P391P (CCG→CCC)	P4A98_09570 →	nucleoside‑diphosphate sugar epimerase/dehydratase
RA	2042309	C→T	I397I (ATC→ATT)	P4A98_09570 →	nucleoside‑diphosphate sugar epimerase/dehydratase
RA	2042318	C→G	G400G (GGC→GGG)	P4A98_09570 →	nucleoside‑diphosphate sugar epimerase/dehydratase
RA	2042321	T→C	V401V (GTT→GTC)	P4A98_09570 →	nucleoside‑diphosphate sugar epimerase/dehydratase
RA	2042330	C→T	N404N (AAC→AAT)	P4A98_09570 →	nucleoside‑diphosphate sugar epimerase/dehydratase
RA	2042336	A→G	I406M (ATA→ATG)	P4A98_09570 →	nucleoside‑diphosphate sugar epimerase/dehydratase
RA	2042343	T→C	L409L (TTG→CTG)	P4A98_09570 →	nucleoside‑diphosphate sugar epimerase/dehydratase
RA	2042360	C→G	A414A (GCC→GCG)	P4A98_09570 →	nucleoside‑diphosphate sugar epimerase/dehydratase
RA	2042396	T→C	I426I (ATT→ATC)	P4A98_09570 →	nucleoside‑diphosphate sugar epimerase/dehydratase
RA	2042435	C→T	G439G (GGC→GGT)	P4A98_09570 →	nucleoside‑diphosphate sugar epimerase/dehydratase
RA	2042444	G→A	K442K (AAG→AAA)	P4A98_09570 →	nucleoside‑diphosphate sugar epimerase/dehydratase
RA	2042462	C→G	V448V (GTC→GTG)	P4A98_09570 →	nucleoside‑diphosphate sugar epimerase/dehydratase
RA	2042465	T→G	L449L (CTT→CTG)	P4A98_09570 →	nucleoside‑diphosphate sugar epimerase/dehydratase
RA	2042483	A→G	E455E (GAA→GAG)	P4A98_09570 →	nucleoside‑diphosphate sugar epimerase/dehydratase
RA	2042489	G→A	A457A (GCG→GCA)	P4A98_09570 →	nucleoside‑diphosphate sugar epimerase/dehydratase
RA	2042495	G→C	V459V (GTG→GTC)	P4A98_09570 →	nucleoside‑diphosphate sugar epimerase/dehydratase
RA	2042498	G→T	L460L (CTG→CTT)	P4A98_09570 →	nucleoside‑diphosphate sugar epimerase/dehydratase
RA	2042509	G→A	R464Q (CGG→CAG)	P4A98_09570 →	nucleoside‑diphosphate sugar epimerase/dehydratase
RA	2042515	2 bp→GT	coding (1397‑1398/1998 nt)	P4A98_09570 →	nucleoside‑diphosphate sugar epimerase/dehydratase
RA	2042522	T→C	H468H (CAT→CAC)	P4A98_09570 →	nucleoside‑diphosphate sugar epimerase/dehydratase
RA	2042525	C→G	H469Q (CAC→CAG)	P4A98_09570 →	nucleoside‑diphosphate sugar epimerase/dehydratase
RA	2042555	C→T	R479R (CGC→CGT)	P4A98_09570 →	nucleoside‑diphosphate sugar epimerase/dehydratase
RA	2042573	T→C	G485G (GGT→GGC)	P4A98_09570 →	nucleoside‑diphosphate sugar epimerase/dehydratase
RA	2042576	G→A	S486S (TCG→TCA)	P4A98_09570 →	nucleoside‑diphosphate sugar epimerase/dehydratase
RA	2042579	C→G	S487S (TCC→TCG)	P4A98_09570 →	nucleoside‑diphosphate sugar epimerase/dehydratase
RA	2042582	T→C	G488G (GGT→GGC)	P4A98_09570 →	nucleoside‑diphosphate sugar epimerase/dehydratase
RA	2042591	T→C	I491I (ATT→ATC)	P4A98_09570 →	nucleoside‑diphosphate sugar epimerase/dehydratase
RA	2042618	C→T	R500R (CGC→CGT)	P4A98_09570 →	nucleoside‑diphosphate sugar epimerase/dehydratase
RA	2042624	C→A	G502G (GGC→GGA)	P4A98_09570 →	nucleoside‑diphosphate sugar epimerase/dehydratase
RA	2042684	G→C	A522A (GCG→GCC)	P4A98_09570 →	nucleoside‑diphosphate sugar epimerase/dehydratase
RA	2042688	T→C	L524L (TTG→CTG)	P4A98_09570 →	nucleoside‑diphosphate sugar epimerase/dehydratase
RA	2042705	T→C	G529G (GGT→GGC)	P4A98_09570 →	nucleoside‑diphosphate sugar epimerase/dehydratase
RA	2042723	A→G	G535G (GGA→GGG)	P4A98_09570 →	nucleoside‑diphosphate sugar epimerase/dehydratase
RA	2042729	A→G	V537V (GTA→GTG)	P4A98_09570 →	nucleoside‑diphosphate sugar epimerase/dehydratase
RA	2042750	G→A	P544P (CCG→CCA)	P4A98_09570 →	nucleoside‑diphosphate sugar epimerase/dehydratase
RA	2042762	C→T	I548I (ATC→ATT)	P4A98_09570 →	nucleoside‑diphosphate sugar epimerase/dehydratase
RA	2042771	C→T	L551L (CTC→CTT)	P4A98_09570 →	nucleoside‑diphosphate sugar epimerase/dehydratase
RA	2042780	G→A	K554K (AAG→AAA)	P4A98_09570 →	nucleoside‑diphosphate sugar epimerase/dehydratase
RA	2042784	A→G	I556V (ATC→GTT)	P4A98_09570 →	nucleoside‑diphosphate sugar epimerase/dehydratase
RA	2042786	C→T	I556V (ATC→GTT)	P4A98_09570 →	nucleoside‑diphosphate sugar epimerase/dehydratase
RA	2042798	C→G	G560G (GGC→GGG)	P4A98_09570 →	nucleoside‑diphosphate sugar epimerase/dehydratase
RA	2042819	T→C	R567R (CGT→CGC)	P4A98_09570 →	nucleoside‑diphosphate sugar epimerase/dehydratase
RA	2042825	C→G	P569P (CCC→CCG)	P4A98_09570 →	nucleoside‑diphosphate sugar epimerase/dehydratase
RA	2042831	T→C	G571G (GGT→GGC)	P4A98_09570 →	nucleoside‑diphosphate sugar epimerase/dehydratase
RA	2042856	C→T	L580L (CTG→TTG)	P4A98_09570 →	nucleoside‑diphosphate sugar epimerase/dehydratase

[truncated: 2 more sheets: ST111dO+O4, ST111dO+O12]
